# Supplementary material for: Master Regulators of Causal Networks in Intestinal- and Diffuse-Type Gastric Cancer and the Relation to the RNA Virus Infection Pathway
Source: Int J Mol Sci. 2024 Aug 13;25(16):8821. doi: 10.3390/ijms25168821 (PMC11354771; doi:10.3390/ijms25168821)
Supplement: Supplementary file 1 [file ijms-25-08821-s001.zip]

Archive with 7 entries (7 files):
- FigS1-Fig3a.jpg
- FigS2-Fig3b.jpg
- FigS3-Fig4a.jpg
- FigS4-Fig4b.jpg
- FigS5-Fig6a.png
- FigS6-Fig6b.png
- figure caption.pdf
